# Supplementary material for: Higher intraoperative mean arterial blood pressure does not reduce postoperative delirium in elderly patients following gastrointestinal surgery: A prospective randomized controlled trial
Source: PLoS One. 2022 Dec 22;17(12):e0278827. doi: 10.1371/journal.pone.0278827 (PMC9778934; doi:10.1371/journal.pone.0278827)
Supplement: S1 Data — (XLSX) [file pone.0278827.s005.xlsx]

## Sheet: 数据新全
	Group	Gender	BMI	MAPT0	MAPT1	MAPT2	MAPT3	MAPT4	CAM-CR	Delirium	DOM	BMI	Albumin	Age	MMSE	Operation duration	Anesthesia duration	Postoperative length of stay	Fluid infusion	Blood loss	BIST0	BIST1	BIST2	BIST3	BIST4
1	L	M	20.8	86	72	73	74	71	15	0		106	39.2	68	26	110	125	13	1500	200	94	45	45	48	45
2	L	F	24	85	77	71	83	80	16	0		129	35.6	79	25	140	153	10	2000	200	96	47	47	47	48
3	L	M	25	89	70	76	69	75	25	1	13	120	38.8	68	29	120	133	12	1750	500	95	43	48	44	45
4	L	M	23	90	82	79	70	75	26	1	12	140	41.2	73	29	160	173	12	3000	250	97	42	44	45	46
5	L	F	22.6	82	67	79	78	85	14	0		130	38.4	71	30	144	157	11	1500	120	96	45	43	43	48
6	L	M	28	90	84	82	79	83	23	1	10	125	39.5	65	24	135	148	15	3500	400	98	47	42	45	45
7	L	F	22.6	90	71	81	80	77	26	1	14	97	33	65	15	140	153	17	2500	300	95	46	45	46	44
8	L	F	21	87	69	79	84	82	23	1	12	116	32.2	68	24	165	178	13	2500	500	96	44	40	48	43
9	L	M	26.6	90	77	85	73	83	29	1	28	145	34.2	85	25	120	133	13	1500	500	98	43	44	43	45
10	L	F	25	92	84	76	83	82	17	0		92	35.3	84	27	155	168	16	1750	50	97	40	46	44	46
11	L	M	19.5	84	73	75	71	76	23	1	10	121	33.7	65	23	126	139	20	4000	500	95	41	47	44	47
12	L	M	25.3	84	66	81	75	85	16	0		153	36.3	68	28	115	128	20	3000	100	97	45	45	49	44
13	L	F	24.8	84	69	76	82	84	18	0		119	42.1	65	25	143	156	8	2000	145	94	43	43	43	43
14	L	M	23.9	89	81	78	82	83	17	0		154	41.6	76	28	175	188	14	2000	50	98	46	42	44	42
15	L	M	20.2	87	74	81	71	76	14	0		94	34.4	74	30	125	138	32	2500	100	96	47	44	45	45
16	L	F	24.7	89	74	81	77	78	16	0		102	38.6	78	30	160	173	13	2025	100	97	45	45	47	50
17	L	F	19.5	95	68	79	80	82	30	1	18	119	39.5	82	19	95	118	22	2000	300	98	43	46	45	51
18	L	M	26	81	69	78	80	85	35	1	23	131	33.8	79	30	130	143	14	2000	170	95	42	43	43	53
19	L	M	23	80	84	76	67	72	15	0		113	33.1	68	29	112	125	16	2000	100	95	44	43	47	51
20	L	M	22.6	84	73	74	85	78	13	0		151	36.8	69	27	97	115	7	1250	60	97	41	42	48	49
21	L	M	20.2	78	69	81	68	71	15	0		101	36	65	28	145	158	18	2500	100	98	45	46	53	48
22	L	F	25.4	77	83	75	78	82	17	0		118	37.3	75	26	85	118	12	1750	50	94	42	49	50	47
23	L	F	25.8	90	75	84	72	85	15	0		95	41.2	70	27	145	158	12	2000	50	98	46	49	48	41
24	L	F	29	89	70	75	73	83	20	0	13	125	40	68	22	140	153	14	1500	50	97	42	44	43	55
25	L	M	25.8	87	74	84	78	80	24	1	14	149	37.8	71	28	153	166	15	2500	400	91	47	40	42	53
26	L	M	27.8	85	78	77	71	82	16	0		93	38.3	67	23	137	150	13	2500	50	94	57	44	45	48
27	L	M	20.2	84	79	82	73	70	15	0		115	32.7	74	27	133	146	19	2000	200	98	59	51	54	42
28	L	M	20.1	82	71	66	73	78	23	1	12	134	41.6	68	27	140	153	12	2000	50	97	40	42	40	44
29	L	M	22.5	90	80	82	80	84	37	1	31	129	38.8	75	22	191	204	20	3250	200	95	44	46	40	54
30	L	F	22.5	84	68	75	74	79	14	0		126	32.7	71	21	175	218	29	2000	200	92	42	55	50	51
31	L	M	20.7	87	67	84	81	79	13	0		138	37.7	65	18	164	177	17	2250	50	96	42	46	54	50
32	L	M	25.1	83	85	79	78	82	16	0		129	35.9	65	28	150	163	15	3500	100	91	42	55	51	52
33	L	F	26	87	83	67	74	86	23	1	16	123	37.1	76	24	130	143	21	1500	70	93	43	49	54	52
34	L	M	23	88	70	85	65	77	14	0		140	33.7	72	22	165	178	13	2500	200	97	55	53	58	59
35	L	M	20.8	80	84	85	77	84	15	0		119	37.2	65	30	149	162	12	1500	40	98	43	60	40	49
36	L	M	27.7	85	84	81	84	83	16	0		137	34.6	68	30	125	138	21	2000	200	96	48	51	44	52
37	L	M	25.2	83	75	84	76	78	24	1	20	113	39.8	73	25	90	113	10	1500	50	98	47	41	41	40
38	L	M	27.7	88	76	74	75	99	17	0		155	41.5	69	30	115	128	13	1500	80	95	42	47	48	48
39	L	M	19	80	69	79	74	83	15	0		144	38.1	70	30	155	168	15	1500	140	97	44	45	48	43
40	L	M	23.6	70	66	73	80	83	14	0		154	39.8	68	28	150	163	12	2000	140	90	46	52	55	49
41	L	F	26.2	98	73	72	84	83	26	1	15	99	37.8	67	26	115	128	13	1500	50	97	56	48	44	49
42	L	M	27.3	83	78	70	67	78	28	1	17	113	38.4	66	23	120	133	11	2000	80	94	41	49	48	51
43	L	F	27.2	79	82	68	67	74	14	0		134	43	78	20	124	137	17	2750	100	99	52	44	48	50
44	L	M	22.4	90	68	78	66	69	30	1	18	144	45.9	70	26	115	128	12	2000	130	95	49	42	46	50
45	L	M	23.8	72	82	71	76	74	13	0		123	42.8	69	29	96	109	11	2500	150	94	43	47	51	43
46	L	M	26.6	86	76	75	79	80	16	0		132	47.4	75	30	125	138	10	2725	100	99	45	41	45	41
47	L	M	23.9	77	84	72	68	83	15	0		109	45.3	69	26	100	113	9	1725	80	95	54	41	48	43
48	L	F	28.9	90	84	79	82	83	16	0		118	45	81	23	115	128	14	1725	130	98	50	47	42	55
49	L	M	26.5	79	84	73	75	69	21	0	14	122	45.9	69	25	148	161	16	1500	150	96	44	43	49	52
50	L	M	24.1	77	77	67	73	83	18	0		133	39.3	77	27	150	163	15	1500	200	97	42	44	46	41
51	L	F	23.4	78	81	85	79	82	16	0		105	37.5	73	22	120	133	12	2000	80	98	55	55	42	50
52	L	M	23.1	88	79	81	74	83	15	0		130	38.2	69	21	134	147	13	1750	150	95	48	54	48	53
53	L	F	24.6	75	73	84	68	79	20	0	11	127	38.4	78	26	98	121	9	1750	80	94	49	40	50	55
54	L	M	23.7	82	68	82	66	69	23	1	16	132	44.9	82	27	130	143	10	2750	150	93	45	43	51	49
55	L	M	27.4	77	85	69	82	66	17	0		133	43.7	74	28	116	129	13	2000	200	98	50	53	42	50
56	H	F	29	87	98	88	94	93	15	0		117	37.7	73	24	150	163	15	2500	200	96	49	48	41	42
57	H	M	27	85	86	99	93	94	14	0		125	38.2	78	30	130	143	17	2500	200	94	48	45	41	42
58	H	M	23	87	96	91	92	99	24	1	12	114	34.7	82	24	120	133	21	3500	600	98	42	40	46	51
59	H	F	24	80	88	97	93	88	16	0		121	36	82	20	90	103	17	2100	120	96	42	48	58	59
60	H	M	26	73	86	100	94	88	24	1	13	124	40.9	82	29	120	133	36	2800	200	97	41	43	46	47
61	H	M	20.3	78	88	94	90	90	17	0		115	31.9	72	29	130	143	13	1900	100	95	44	40	48	51
62	H	M	25.1	89	88	93	87	91	26	1	17	135	36.6	76	28	175	188	18	3500	400	98	46	45	44	51
63	H	M	25.7	86	92	91	87	94	23	1	8	135	38.6	71	27	165	178	14	3000	50	97	52	40	47	44
64	H	F	22.8	92	89	96	88	91	25	1	12	105	34.6	67	29	115	128	32	3925	100	83	48	42	50	58
65	H	M	20.5	78	88	91	95	99	13	0		110	25.3	85	24	110	123	16	1500	100	87	44	46	43	43
66	H	M	22.5	86	95	93	86	91	15	0		133	43.5	74	27	115	128	13	2000	50	94	43	41	43	55
67	H	M	24.5	85	91	94	92	94	14	0		150	46	70	26	150	163	13	2000	60	97	48	44	47	55
68	H	F	21.9	86	86	100	86	90	23	1	9	110	40.2	72	28	155	168	18	2000	100	98	42	43	45	53
69	H	F	20.3	86	97	91	95	96	14	0		116	36.5	74	28	100	113	13	3675	100	98	43	45	49	54
70	H	F	22.9	83	87	94	86	89	35	1	26	119	30.9	73	18	135	148	28	2500	100	98	45	46	45	58
71	H	M	23.5	82	87	93	91	88	16	0		137	35.9	66	27	135	148	14	1000	120	93	48	49	47	51
72	H	M	24.4	87	87	98	95	86	17	0		133	39.2	65	24	120	133	10	2500	120	93	45	48	46	47
73	H	F	21.5	86	88	90	88	93	14	0		115	40.1	69	20	135	148	10	2500	200	98	41	48	44	49
74	H	M	24.3	84	92	88	89	93	13	0		183	42.5	65	22	130	143	13	3000	200	98	50	41	54	49
75	H	M	21.2	84	91	89	90	92	15	0		130	37.3	73	30	95	108	13	2500	50	93	45	43	43	52
76	H	M	26.7	85	99	97	98	90	16	0		142	45.3	67	30	115	128	14	2000	180	98	49	47	43	51
77	H	F	21.7	77	89	93	86	89	13	0		130	43.1	68	27	145	158	12	2000	60	96	42	42	48	47
78	H	M	25.1	86	88	91	95	92	15	0		135	35.9	67	29	130	143	18	2000	80	93	46	43	46	49
79	H	F	20.5	90	87	90	92	82	16	0		116	35.5	79	21	165	178	12	1000	50	98	44	47	46	48
80	H	M	18.3	74	92	90	88	90	14	0		120	44.7	67	24	134	147	12	2500	100	90	47	40	45	48
81	H	F	20.8	83	90	87	95	92	15	0		119	38.5	65	30	175	188	9	2500	120	91	41	48	40	49
82	H	M	26.3	84	91	94	86	92	17	0		135	36.7	79	27	155	168	12	1000	50	93	52	47	43	44
83	H	M	27	88	96	92	93	90	14	0		120	45.1	68	28	152	165	9	4000	900	98	43	40	45	42
84	H	F	27.6	90	88	85	94	99	23	1	9	133	41.6	77	28	160	173	13	2500	100	98	47	48	47	42
85	H	M	24.7	85	88	91	99	93	25	1	13	131	41.9	72	30	135	148	16	2500	400	97	43	53	46	47
86	H	M	23.7	86	88	86	100	97	15	0		98	36.6	68	30	122	135	14	3400	300	93	42	40	51	45
87	H	F	19.4	87	83	95	94	98	14	0		113	33.2	76	23	125	138	13	3000	100	90	43	40	48	49
88	H	M	28	80	80	95	90	89	23	1	11	123	38	68	30	175	188	18	2500	500	98	41	46	50	45
89	H	F	29.7	88	87	97	91	93	13	0		115	37.1	65	23	85	118	12	1500	50	97	45	41	44	50
90	H	M	21.4	90	90	97	87	95	12	0		140	39.5	77	29	115	128	14	1500	40	98	47	49	42	57
91	H	F	25.8	87	86	88	91	88	14	0		103	35.5	68	28	153	166	13	2500	100	94	52	50	43	42
92	H	M	24.2	90	82	96	96	91	15	0		124	48.5	66	23	147	160	11	2000	100	98	50	47	42	44
93	H	F	22.6	93	86	88	85	90	25	1	14	109	34.5	73	27	150	163	13	2500	1100	97	48	42	44	51
94	H	M	25.6	93	85	88	88	87	16	0		131	32.3	72	30	123	136	12	2500	100	97	46	45	49	56
95	H	M	18.7	99	87	91	93	97	14	0		134	38.3	70	25	105	118	12	2000	100	98	49	48	52	51
96	H	M	29.4	99	89	94	92	88	15	0		128	47.1	71	30	110	123	13	2000	100	98	43	52	42	45
97	H	F	26.8	83	86	91	97	88	26	1	15	148	39.1	71	29	150	163	9	2000	50	96	43	42	44	51
98	H	M	19.7	90	97	95	93	94	17	0		128	42.2	78	25	128	141	16	2250	100	96	45	46	44	46
99	H	F	23.5	85	97	94	94	87	15	0		143	48.2	65	28	113	130	12	2500	50	91	53	40	42	43
100	H	M	26	76	98	100	89	87	14	0		142	47.2	67	25	106	139	14	2000	40	98	41	45	47	44
101	H	M	26.7	81	97	92	86	100	18	0		135	38.6	66	25	134	147	13	1500	80	99	41	47	48	48
102	H	F	24	78	93	96	92	90	15	0		144	39.9	70	26	126	149	15	1750	130	93	40	44	50	43
103	H	M	27.1	83	100	97	88	89	23	1	12	126	47.4	75	25	110	125	10	1500	130	98	51	54	45	50
104	H	M	29.7	86	94	86	90	98	14	0		119	38	68	24	140	153	9	1750	200	97	54	48	49	40
105	H	M	27.9	83	86	98	94	92	16	0		122	40.8	77	27	145	158	14	2550	80	98	40	55	40	51
106	H	F	21.3	76	92	97	96	90	15	0		123	43.6	80	24	110	123	13	1750	150	99	55	45	48	44
107	H	M	23.4	88	98	88	86	89	24	1	11	136	42.8	69	28	90	113	15	1500	80	93	42	55	40	42
108	H	M	29	78	88	98	97	86	23	1	10	122	36.5	74	21	126	139	11	1750	80	98	48	49	40	43
